# Supplementary material for: Retrospective dosimetry study of intensity-modulated radiation therapy for nasopharyngeal carcinoma: measurement-guided dose reconstruction and analysis
Source: Radiat Oncol. 2018 Mar 15;13:42. doi: 10.1186/s13014-018-0993-2 (PMC5856312; doi:10.1186/s13014-018-0993-2)
Supplement: Supplementary file 2 — Table S1. The comparison of the 3D globe, and organ-specific GP (%) calculated with local dose normalization for 30 NPC cases with different gamma criteria. Table S2. Pearson correlation coefficient with three type gamma pass rate calculated with local dose normalization and DV, VD. Table S3. Significant p-values for correlation between three type gamma pass rate and DV, VD. (ZIP 55 kb) [file 13014_2018_993_MOESM2_ESM.zip]

Archive with 3 entries (3 files):
- Additional table 3.docx
- Additional table 2.docx
- Additional table 1.docx
